# Supplementary material for: Microarray Expression Data Identify DCC as a Candidate Gene for Early Meningioma Progression
Source: PLoS One. 2016 Apr 20;11(4):e0153681. doi: 10.1371/journal.pone.0153681 (PMC4838307; doi:10.1371/journal.pone.0153681)
Supplement: S1 Table — (XLSX) [file pone.0153681.s004.xlsx]

## Sheet: Table S1
S1 Table: Genes differentially expressed between DCC low and DCC high expression meningiomas
Transcript ID [some genes are represented by more than 1 transcript]	Gene Symbol	Gene name/assignment	Chromosomal location	p-value (DCC low vs. DCC high expression meningiomas)	Fold change (DCC low vs. DCC high expression meningiomas)
8021245	DCC	DCC netrin 1 receptor	18q21.3	1.49898e-11	-9.97261
8138888	PDE1C	phosphodiesterase 1C, calmodulin-dependent 70kDa	7p14.3	1.84967e-06	-4.89748
8113796	C5orf63	chromosome 5 open reading frame 63	5q23.2	5.02427e-06	2.05624
8033818	OLFM2	olfactomedin 2	19p13.2	7.38189e-06	-5.02373
7903777	GSTM5	glutathione S-transferase mu 5	1p13.3	9.25784e-06	-19.9386
8143307	HIPK2	homeodomain interacting protein kinase 2	7q34	1.16506e-05	2.12731
8077441	BHLHE40	basic helix-loop-helix family, member e40	3p26	1.29129e-05	2.98329
8059565	PID1	phosphotyrosine interaction domain containing 1	2q36.3	1.38455e-05	-4.6416
7983527	SEMA6D	sema domain, transmembrane domain (TM), and cytoplasmic domain, (semaphorin) 6D	15q21.1	1.70344e-05	-2.78539
8132092	INMT	indolethylamine N-methyltransferase	7p14.3	1.947e-05	-15.3074
8172043	SRPX	sushi-repeat containing protein, X-linked	Xp21.1	2.8091e-05	-8.35508
7947570	TP53I11	tumor protein p53 inducible protein 11	11p11.2	4.05204e-05	3.03051
8035304	BST2	bone marrow stromal cell antigen 2	19p13.1	4.86424e-05	-2.83986
7952426	VSIG2	V-set and immunoglobulin domain containing 2	11q24	6.01655e-05	2.6341
8099746	CCKAR	cholecystokinin A receptor	4p15.2	7.52453e-05	-32.1686
8071036	S100B	S100 calcium binding protein B	21q22.3	7.85213e-05	-10.913
7984524	PAQR5	progestin and adipoQ receptor family member V	15q23	8.44821e-05	5.99805
7989501	CA12	carbonic anhydrase XII	15q22	8.908e-05	-3.52162
8008819	YPEL2	yippee-like 2 (Drosophila)	17q23.2	8.96596e-05	-2.25737
8064808	SLC23A2	solute carrier family 23 (ascorbic acid transporter), member 2	20p13	0.000100526	-2.41945
7984517	GLCE	glucuronic acid epimerase	15q23	0.00010333	2.07435
7936516	HSPA12A	heat shock 70kDa protein 12A	10q26.12	0.000106549	-3.90601
8082305	CHCHD6	coiled-coil-helix-coiled-coil-helix domain containing 6	3q21.3	0.000113896	-2.17113
7898939	NIPAL3	NIPA-like domain containing 3	1p36.11	0.000129638	-2.00703
8081081	EPHA3	EPH receptor A3	3p11.2	0.000130197	2.8871
7902687	CYR61	cysteine-rich, angiogenic inducer, 61	1p22.3	0.000153916	-2.85944
7959893	GPR133	G protein-coupled receptor 133	12q24.33	0.000177371	-3.36071
8119898	VEGFA	vascular endothelial growth factor A	6p12	0.000179994	3.38324
8106986	RHOBTB3	Rho-related BTB domain containing 3	5q15	0.00019063	-9.75036
8123446	SMOC2	SPARC related modular calcium binding 2	6q27	0.000232106	-6.21322
7903227	PALMD	palmdelphin	1p21.2	0.000232188	3.43552
7913609	ASAP3	ArfGAP with SH3 domain, ankyrin repeat and PH domain 3	1p36	0.000258989	-2.03112
8105778	PIK3R1	phosphoinositide-3-kinase, regulatory subunit 1 (alpha)	5q13.1	0.000260463	-3.2152
8083677	SCHIP1	schwannomin interacting protein 1	3q25.33	0.000272432	3.98541
8174322	MORC4	MORC family CW-type zinc finger 4	Xq22.3	0.000295267	-2.0771
8096440	GRID2	glutamate receptor, ionotropic, delta 2	4q22	0.000300089	-3.68451
8146967	CRISPLD1	cysteine-rich secretory protein LCCL domain containing 1	8q21.13	0.000312389	-2.86299
8150550	CHRNA6	cholinergic receptor, nicotinic, alpha 6 (neuronal)	8p11.2	0.000323049	-5.32934
8102982	GAB1	GRB2-associated binding protein 1	4q31.21	0.000323745	-2.15983
8139656	GRB10	growth factor receptor-bound protein 10	7p12.2	0.00032535	2.35445
8040190	GRHL1	grainyhead-like 1 (Drosophila)	2p25.1	0.000340547	2.78869
8017885	ABCA8	ATP-binding cassette, sub-family A (ABC1), member 8	17q24	0.000355176	3.39273
8156134	NTRK2	neurotrophic tyrosine kinase, receptor, type 2	9q22.1	0.000370433	-5.9516
7902102		non-coding transcript NONHSAT003741	1p31.3	0.000375415	-4.00746
7943892	NCAM1	neural cell adhesion molecule 1	11q23.1	0.000393462	-2.4145
7922598	ANGPTL1	angiopoietin-like 1	1q25.2	0.000415128	2.41107
7904158	OLFML3	olfactomedin-like 3	1p13.2	0.000423228	-2.93084
7902565	LPHN2	latrophilin 2	1p31.1	0.000446854	-3.25412
8143949	CRYGN	crystallin, gamma N	7q36.1	0.000458267	2.69701
7916493	PPAP2B	phosphatidic acid phosphatase type 2B	1p32.2	0.000474022	-3.52771
8023646	BCL2	B-cell CLL/lymphoma 2	18q21.3	0.00048146	-2.67415
8081686	BOC	BOC cell adhesion associated, oncogene regulated	3q13.2	0.000481672	-2.48786
8132557	AEBP1	AE binding protein 1	7p13	0.000500502	-2.55878
8134098	CDK14	cyclin-dependent kinase 14	7q21.13	0.000509463	-2.31008
8041048	FOSL2	FOS-like antigen 2	2p23.3	0.000527806	2.47818
7928218	CDH23	cadherin-related 23	10q22.1	0.000533199	-4.91208
8045205	TISP43	uncharacterized LOC150527	2q21.1	0.000547041	2.26849
8055236	TISP43	uncharacterized LOC150527	2q21.1	0.000547041	2.26849
8141228	TMEM130	transmembrane protein 130	7q22.1	0.000597868	-3.9777
8121838	TPD52L1	tumor protein D52-like 1	6q22.31	0.00060546	-2.26094
8082368	PODXL2	podocalyxin-like 2	3q21.3	0.000614828	-2.88239
8073775	FBLN1	fibulin 1	22q13.31	0.000617681	-8.52465
7975324	GALNT16	polypeptide N-acetylgalactosaminyltransferase 16	14q24.1	0.000666004	-2.43535
7916862	WLS	wntless Wnt ligand secretion mediator	1p31.3	0.000687659	-2.22496
8122634	SAMD5	sterile alpha motif domain containing 5	6q24.3	0.000707093	-2.93502
8042788	ACTG2	actin, gamma 2, smooth muscle, enteric	2p13.1	0.000783763	3.09929
8044813	TMEM37	transmembrane protein 37	2q14.2	0.000792175	2.93942
8067233	PMEPA1	prostate transmembrane protein, androgen induced 1	20q13.3	0.000839863	2.53913
7950883	OR7E13P	olfactory receptor, family 7, subfamily E, member 13 pseudogene	11q14.2	0.000841755	-2.46332
8005547	SNORD3B-1	small nucleolar RNA, C/D box 3B-1	17p11.2	0.000853748	-3.36799
8005553	SNORD3B-1	small nucleolar RNA, C/D box 3B-1	17p11.2	0.000853748	-3.36799
8013323	SNORD3B-1	small nucleolar RNA, C/D box 3B-1	17p11.2	0.000853748	-3.36799
8013325	SNORD3B-1	small nucleolar RNA, C/D box 3B-1	17p11.2	0.000853748	-3.36799
8013329	SNORD3B-1	small nucleolar RNA, C/D box 3B-1	17p11.2	0.000853748	-3.36799
7936734	FGFR2	fibroblast growth factor receptor 2	10q26	0.00085689	2.60788
7912224	SLC2A5	solute carrier family 2 (facilitated glucose/fructose transporter), member 5	1p36.23	0.000859286	-2.03231
7979085	PYGL	phosphorylase, glycogen, liver	14q21-q22	0.00093699	-2.14013
7932407	ST8SIA6	ST8 alpha-N-acetyl-neuraminide alpha-2,8-sialyltransferase 6	10p13	0.000950777	6.79729
7918379	GSTM3	glutathione S-transferase mu 3 (brain)	1p13.3	0.000981597	-2.87888
8166784	TSPAN7	tetraspanin 7	Xp11.4	0.000987157	-2.95064
8009526	SSTR2	somatostatin receptor 2	17q24	0.00101281	3.73441
8052058	LHCGR	luteinizing hormone/choriogonadotropin receptor	2p21	0.00104777	-6.73248
8123584	MYLK4	myosin light chain kinase family, member 4	6p25.2	0.00105824	-3.66352
8132097	FAM188B	family with sequence similarity 188, member B	7p14.3	0.00107504	-2.63673
8108716	PCDHB16	protocadherin beta 16	5q31	0.00111757	3.23975
7997192	HPR	haptoglobin-related protein	16q22.1	0.00113644	-4.00454
7957298	NAV3	neuron navigator 3	12q14.3	0.00119762	-2.82421
8079131	FAM198A	family with sequence similarity 198, member A	3p22.1	0.00120965	-2.65461
8079896	SEMA3F	sema domain, immunoglobulin domain (Ig), short basic domain, secreted, (semaphorin) 3F	3p21.3	0.00122241	-2.4641
8127193	BMP5	bone morphogenetic protein 5	6p12.1	0.00123284	4.54771
8139021	KIAA0895	KIAA0895	7p14.2	0.00123524	2.06865
8099476	PROM1	prominin 1	4p15.32	0.00127815	-4.35402
8122222	PDE7B	phosphodiesterase 7B	6q23.34	0.00128524	3.4358
8080511	CACNA1D	calcium channel, voltage-dependent, L type, alpha 1D subunit	3p14.3	0.00129416	-3.65098
8133372	ELN	elastin	7q11.23	0.00129461	-2.85438
7964602	LRIG3	leucine-rich repeats and immunoglobulin-like domains 3	12q14.1	0.00131423	-2.21793
7952490	FEZ1	fasciculation and elongation protein zeta 1 (zygin I)	11q24.2	0.00140526	-2.19234
8030383	RCN3	reticulocalbin 3, EF-hand calcium binding domain	19q13.33	0.00141448	-3.81704
8098654	KLKB1	kallikrein B, plasma (Fletcher factor) 1	4q35	0.00142115	3.09511
7961755	ST8SIA1	ST8 alpha-N-acetyl-neuraminide alpha-2,8-sialyltransferase 1	12p12.1	0.00145989	-3.30867
8145005	DMTN	dematin actin binding protein	8p21.1	0.00146424	2.05023
7917052	SLC44A5	solute carrier family 44, member 5	1p31.1	0.001531	2.35664
7943998	NNMT	nicotinamide N-methyltransferase	11q23.1	0.00159311	-6.89438
7936494	GFRA1	GDNF family receptor alpha 1	10q26.11	0.00159979	-10.4023
7979133	NID2	nidogen 2 (osteonidogen)	14q22.1	0.00164226	-2.43032
8127563	COL12A1	collagen, type XII, alpha 1	6q13	0.00164548	-4.00502
7903507	FAM102B	family with sequence similarity 102, member B	1p13.3	0.00164921	-2.22607
7913415	USP48	ubiquitin specific peptidase 48	1p36.12	0.00167001	-2.00224
8013341	MFAP4	microfibrillar-associated protein 4	17p11.2	0.00168153	-3.22482
7938702	NCR3LG1	natural killer cell cytotoxicity receptor 3 ligand 1	11p15.1	0.00168158	3.27635
8152297	ANGPT1	angiopoietin 1	8q23.1	0.0016824	-3.32734
7983928	LIPC	lipase, hepatic	15q21.3	0.00170063	-2.1888
8119357	DAAM2	dishevelled associated activator of morphogenesis 2	6p21.2	0.00172393	-2.37214
7926037	PFKFB3	6-phosphofructo-2-kinase/fructose-2,6-biphosphatase 3	10p15.1	0.00181746	-2.09272
7989670	RBPMS2	RNA binding protein with multiple splicing 2	15q22.31	0.001834	2.04207
7974902	RHOJ	ras homolog family member J	14q23.2	0.00184882	4.00687
8103064	TTC29	tetratricopeptide repeat domain 29	4q31.22	0.00192134	-2.87443
8096875	ENPEP	glutamyl aminopeptidase (aminopeptidase A)	4q25	0.00192212	5.31852
8040053	ALLC	allantoicase	2q35	0.00192551	2.52132
8113709	LOX	lysyl oxidase	5q23.2	0.00199587	-4.64142
8134263	COL1A2	collagen, type I, alpha 2	7q22.1	0.00204742	-2.20772
8139087	SFRP4	secreted frizzled-related protein 4	7p14.1	0.00209523	-10.1839
7995681	MMP2	matrix metallopeptidase 2 (gelatinase A, 72kDa gelatinase, 72kD	16q12.2	0.00217043	-2.61771
8064790	RASSF2	Ras association (RalGDS/AF-6) domain family member 2	20p13	0.00220106	-3.6653
8147132	CA2	carbonic anhydrase II	8q22	0.0022708	2.17196
8154295	IL33	interleukin 33	9p24.1	0.0023887	-3.03696
8143127	FAM180A	family with sequence similarity 180, member A	7q33	0.00242254	-4.25237
8051030	SLC5A6	Solute carrier family 5 (sodium/multivitamin and iodide cotransporter), member 6	2p23.3	0.00242672	-2.25126
8035980	RHPN2	rhophilin, Rho GTPase binding protein 2	19q13.11	0.00243072	2.17632
8129562	CTGF	connective tissue growth factor	6q23.1	0.00245625	-2.17834
7955887	HOXC5	homeobox C5	12q13.3	0.00246095	-5.34616
8020141	APCDD1	adenomatosis polyposis coli down-regulated 1	18p11.22	0.00252639	5.62815
7961757	ST8SIA1	ST8 alpha-N-acetyl-neuraminide alpha-2,8-sialyltransferase 1	12p12.1	0.00257218	-4.27388
8142981	PODXL	podocalyxin-like	7q32.3	0.0028503	2.50324
7907286	FMO1	flavin containing monooxygenase 1	1q24.3	0.00295108	-4.28759
8021301	RAB27B	RAB27B, member RAS oncogene family	18q21.2	0.00295378	4.95959
7950701	TENM4	teneurin transmembrane protein 4	11q14.1	0.00300076	-2.14509
7968351	MEDAG	mesenteric estrogen-dependent adipogenesis	13q12.3	0.00302621	-4.29557
7974366	PTGER2	prostaglandin E receptor 2 (subtype EP2), 53kDa	14q22	0.00304446	-2.45887
8108720	PCDHB9	protocadherin beta 9	5q31	0.00309713	2.47454
8059376	SERPINE2	serpin peptidase inhibitor, clade E (nexin, plasminogen activator inhibitor type 1), member 2	2q36.1	0.00313112	-2.10087
7901287	CYP4Z1	cytochrome P450, family 4, subfamily Z, polypeptide 1	1p33	0.00314294	-2.25528
7995787	MT1M	metallothionein 1M	16q13	0.00314309	-3.11918
8157038	SLC44A1	solute carrier family 44 (choline transporter), member 1	9q31.1-31.2	0.00316422	-2.01924
8096415	MMRN1	multimerin 1	4q22	0.00321733	2.76387
7974109	LRFN5	leucine rich repeat and fibronectin type III domain containing 5	14q21.1	0.00323566	-2.00036
7944667	SORL1	sortilin-related receptor, L(DLR class) A repeats containing	11q24.1	0.00327134	-2.26022
8116818	BMP6	bone morphogenetic protein 6	6p24.3	0.00337115	4.0772
8105481	GAPT	GRB2-binding adaptor protein, transmembrane	5q11.2	0.00339209	-2.74022
8070665	SIK1	salt-inducible kinase 1	21q22.3	0.0035839	2.36559
7990555	NRG4	neuregulin 4	15q24.2	0.00365119	2.75125
8003667	SERPINF1	serpin peptidase inhibitor, clade F (alpha-2 antiplasmin, pigment epithelium derived factor	17p13.3	0.00386947	-2.77439
8050007	PXDN	peroxidasin homolog (Drosophila)	2p25	0.00393243	-2.27131
7943075	FAT3	FAT atypical cadherin 3	11q14.3	0.00396041	3.0961
8042413	PROKR1	prokineticin receptor 1	2p13.1	0.00396451	3.89389
8098856	RNF212	ring finger protein 212	4p16.3	0.0039937	-2.94394
8148208	FAM91A1	family with sequence similarity 91, member A1	8q24.13	0.00406525	2.2358
7978407	PRKD1	protein kinase D1	14q11	0.00414029	-3.42068
8147516	MATN2	matrilin 2	8q22	0.00415375	-3.38223
8163202	SVEP1	sushi, von Willebrand factor type A, EGF and pentraxin domain containing 1	9q31.3	0.00416428	-6.2239
7902553	IFI44	interferon-induced protein 44	1p31.1	0.00430172	-2.42081
8156290	CKS2	CDC28 protein kinase regulatory subunit 2	9q22	0.00431026	2.41613
8085774	ZNF385D	zinc finger protein 385D	3p24.3	0.004349	5.00829
7953264	KCNA6	potassium channel, voltage gated shaker related subfamily A, member 6	12p13	0.00446803	-2.20811
8092552	IGF2BP2	insulin-like growth factor 2 mRNA binding protein 2	3q27.2	0.00453281	3.15492
8108217	TGFBI	transforming growth factor, beta-induced, 68kDa	5q31	0.00464195	-2.468
8077323	CNTN4	contactin 4	3p26.3	0.00471767	-4.19486
8092095	TNIK	TRAF2 and NCK interacting kinase	3q26.31	0.00482468	-2.36306
8091306	PLSCR4	phospholipid scramblase 4	3q24	0.00488688	-2.01842
8020779	DSG2	desmoglein 2	18q12.1	0.00491293	6.08289
8041383	LTBP1	latent transforming growth factor beta binding protein 1	2p22.3	0.0049323	-3.71776
8143610	ARHGEF35	Rho guanine nucleotide exchange factor (GEF) 35	7q35	0.00494446	2.04315
8077833	SLC6A1	solute carrier family 6 (neurotransmitter transporter), member 1	3p25.3	0.00504594	3.55784
8053744	ANKRD20A3	ankyrin repeat domain 20 family, member A3	9p12	0.00508909	-2.01854
8136987	ARHGEF5	Rho guanine nucleotide exchange factor (GEF) 5	7q35	0.00517744	2.06763
8067864	ANKRD20A8P	ankyrin repeat domain 20 family, member A8, pseudogene	2q11.1	0.00519284	-3.50577
7898521	IGSF21	immunoglobin superfamily, member 21	1p36.13	0.00528228	-2.08611
8069689	ADAMTS5	ADAM metallopeptidase with thrombospondin type 1 motif, 5	21q21.3	0.00533878	2.94803
7927732	ARID5B	AT rich interactive domain 5B (MRF1-like)	10q21.2	0.00539473	-2.33283
8016646	COL1A1	collagen, type I, alpha 1	17q21.33	0.00540243	-3.08414
7906377	MNDA	myeloid cell nuclear differentiation antigen	1q22	0.00565017	-2.2578
8036787	FCGBP	Fc fragment of IgG binding protein	19q13.1	0.00574201	-3.78004
7962029	OVCH1	ovochymase 1	12p11.22	0.00574872	-2.2724
8060854	PLCB1	phospholipase C, beta 1 (phosphoinositide-specific)	20p12	0.00580108	-2.30748
7910379	DUSP5P1	dual specificity phosphatase 5 pseudogene 1	1q42.13	0.00583806	-2.1794
7976818	SNORD114-6	small nucleolar RNA, C/D box 114-6	14q32	0.00590045	-2.11745
8078014	SLC6A6	solute carrier family 6 (neurotransmitter transporter), member 6	3p25.1	0.00591085	-3.29251
7905154	CIART	circadian associated repressor of transcription	1q21.2	0.0062286	2.07413
7945245	NTM	neurotrimin	11q25	0.006295	-4.25184
8132118	AQP1	aquaporin 1 (Colton blood group)	7p14	0.00635457	-4.6396
8035297	PLVAP	plasmalemma vesicle associated protein	19p13.2	0.00636567	2.02436
7936507	C10orf82	chromosome 10 open reading frame 82	10q25.3	0.00647795	-2.11426
8020724	DSG1	desmoglein 1	18q12.1	0.00657988	2.17818
8017843	SLC16A6	solute carrier family 16, member 6	17q24.2	0.00662559	2.86557
8095907	FRAS1	Fraser extracellular matrix complex subunit 1	4q21.21	0.00667701	-2.59765
7935521	AVPI1	arginine vasopressin-induced 1	10q24.2	0.00668288	2.43309
8091511	P2RY14	purinergic receptor P2Y, G-protein coupled, 14	3q25.1	0.00691192	-3.92156
7901272	CYP4X1	cytochrome P450, family 4, subfamily X, polypeptide 1	1p33	0.00691291	-2.10875
7928308	DDIT4	DNA-damage-inducible transcript 4	10q22.1	0.00694341	-2.22891
7986214	SLCO3A1	solute carrier organic anion transporter family	15q26	0.00697416	-2.34563
8155487	FGF7	fibroblast growth factor 7	15q21.2	0.00699916	-4.16197
8161423	FGF7	fibroblast growth factor 7	15q21.2	0.00699916	-4.16197
8161455	FGF7	fibroblast growth factor 7	15q21.2	0.00699916	-4.16197
8171172	MXRA5	matrix-remodelling associated 5	Xp22.33	0.00701041	-2.28779
7983564	SLC12A1	solute carrier family 12 (sodium/potassium/chloride trans	15q21.1	0.00702767	-5.09278
8078619	ITGA9	integrin, alpha 9	3p21.3	0.00705235	-2.08175
8020384	GREB1L	growth regulation by estrogen in breast cancer-like	18q11.1	0.00712782	-2.2976
8100298	OCIAD2	OCIA domain containing 2	4p11	0.00723506	2.49332
8055711	NEB	nebulin	2q22	0.00736501	-2.07141
7942332	FOLR1	folate receptor 1 (adult)	11q13.4	0.00738675	-2.84603
7905283	ANXA9	annexin A9	1q21	0.00748646	2.2259
8157487	PAPPA	pregnancy-associated plasma protein A, pappalysin 1	9q33.2	0.00758519	-4.26132
7927606	PRKG1	protein kinase, cGMP-dependent, type I	10q11.2	0.00760174	-3.24528
8155574	ANKRD20A3	ankyrin repeat domain 20 family, member A3	9p12	0.00761023	-2.11577
8067839	FGF7P2	fibroblast growth factor 7 pseudogene 2	21q11.2	0.00782384	-4.16797
8102678	TRPC3	transient receptor potential cation channel	4q27	0.00782494	2.7503
8057578	CALCRL	calcitonin receptor-like	2q32.1	0.00813176	-2.11523
7972713	EFNB2	ephrin-B2	13q33	0.00813304	2.86704
8092970	APOD	apolipoprotein D	3q29	0.00830016	4.80366
8118963	FANCE	Fanconi anemia, complementation group E	6p21.31	0.00842235	2.01535
8088866	CNTN3	contactin 3 (plasmacytoma associated)	3p12.3	0.00845461	-2.96061
8013529		no assignment	17p11.2	0.00859478	2.62072
8004184	XAF1	XIAP associated factor 1	17p13.1	0.00882355	-2.00052
7944033		non-coding transcript NONHSAT024347	11q23.3	0.00888085	-2.18488
7901969	ROR1	receptor tyrosine kinase-like orphan receptor 1	1p32-p31	0.00899306	-2.49686
8059345	SCG2	secretogranin II	2q36.1	0.00917823	-3.00022
7952205	MCAM	melanoma cell adhesion molecule	11q23.3	0.00929392	2.28678
7955873	HOXC6	homeobox C6	12q13.3	0.00932759	-2.52523
8170119	FHL1	four and a half LIM domains 1	Xq26	0.00950592	-2.08466
8154100	VLDLR	very low density lipoprotein receptor	9p24	0.00966756	-2.4213
8123658	SLC22A23	solute carrier family 22, member 23	6p25.2	0.00981903	2.01352
7949650	CTSF	cathepsin F	11q13	0.00992793	-2.36969
8119124	PI16	peptidase inhibitor 16	6p21.2	0.00995394	-2.62931
7975772	ZC2HC1C	zinc finger, C2HC-type containing 1C	14q24.3	0.0100435	-4.11487
8093451		SNORA48 ENSG00000212458	4p16.3	0.0101668	-2.22829
8147837	ZFPM2	zinc finger protein, FOG family member 2	8q23	0.0102409	3.673
8167998	AR	androgen receptor	Xq12	0.0102419	-3.28968
7983890	GCOM1	GRINL1A complex locus 1	15q21.3	0.0102915	3.16495
8022817	KLHL14	kelch-like family member 14	18q12.1	0.0104212	3.19307
8116835	GCNT2	glucosaminyl (N-acetyl) transferase 2, I-branching enzyme (I blood group)	6p24.2-p24.3	0.0104279	2.62956
8148049	NOV	nephroblastoma overexpressed	8q24.1	0.0105599	-3.32506
8117415	HIST1H3E	histone cluster 1, H3e	6p22.1	0.0107119	2.85191
7975482	RGS6	regulator of G-protein signaling 6	14q24.3	0.0108197	-4.10546
8143471	CLEC5A	C-type lectin domain family 5, member A	7q33	0.0108646	-2.79758
8085984	OSBPL10	oxysterol binding protein-like 10	3p22.3	0.0108957	-2.44703
7993453	MPV17L	MPV17 mitochondrial membrane protein-like	16p13.11	0.0109184	-2.83853
8105899	MARVELD2	MARVEL domain containing 2	5q13.2	0.0111354	2.19877
8177498	MARVELD2	MARVEL domain containing 2	5q13.2	0.0111354	2.19877
8058627	ERBB4	v-erb-b2 avian erythroblastic leukemia viral oncogene homolog 4	2q34	0.0111381	-3.04083
8046078	B3GALT1	UDP-Gal:betaGlcNAc beta 1,3-galactosyltransferase, polypeptide 1	2q24.3	0.0113912	7.64525
8101284	PRKG2	protein kinase, cGMP-dependent, type II	4q21.21	0.011441	3.76298
8155397	ANKRD20A3	ankyrin repeat domain 20 family, member A3	9p12	0.0115353	-2.08219
8161388	ANKRD20A3	ankyrin repeat domain 20 family, member A3	9p12	0.0115353	-2.08219
8171624	GPR64	G protein-coupled receptor 64	Xp22.13	0.0116841	3.5202
8156848	NR4A3	nuclear receptor subfamily 4, group A, member 3	9q22	0.0116963	2.0874
8074991	GGT5	gamma-glutamyltransferase 5	22q11.23	0.0117706	2.0343
8022692	DSC3	desmocollin 3	18q12.1	0.0117947	6.12221
8118556	HLA-DQA1	major histocompatibility complex, class II, DQ alpha 1	6p21	0.0119357	-2.74838
7926061	ITIH2	inter-alpha-trypsin inhibitor heavy chain 2	10p15	0.0120258	4.15349
7932796	SVIL	supervillin	10p11.2	0.0121213	-2.12548
7982597	THBS1	thrombospondin 1	15q15	0.0122792	-6.73797
8009951	ITGB4	integrin, beta 4	17q25	0.012391	3.5277
7953924	CLEC9A	C-type lectin domain family 9, member A	12p13.2	0.0124052	-2.4333
8161701	TMEM2	transmembrane protein 2	9q21.13	0.0126236	2.03776
7960682	PIANP	PILR alpha associated neural protein	12p13.31	0.0130627	2.18917
8023267	MYO5B	myosin VB	18q21	0.0130709	-2.6007
7950810	SYTL2	synaptotagmin-like 2	11q14	0.0131224	-2.24796
8135990	FLNC	filamin C, gamma	7q32.1	0.0131602	2.13851
8158684		non-coding transcript NONHSAT135148	9q34.11	0.0132446	3.02719
8018761	ST6GALNAC2	ST6 (alpha-N-acetyl-neuraminyl-2,3-beta-galactosyl-1,3)-N-acetylgalactosaminide alpha-2,6-sialyltransferase 2	17q25.1	0.0132634	3.57227
8180372	ST6GALNAC2	ST6 (alpha-N-acetyl-neuraminyl-2,3-beta-galactosyl-1,3)-N-acetylgalactosaminide alpha-2,6-sialyltransferase 3	17q25.1	0.0132634	3.57227
8119974	SLC29A1	solute carrier family 29 (equilibrative nucleoside transporter), member 1	6p21.1	0.0135803	-2.3801
8104139	LOC389834	ankyrin repeat domain 57 pseudogene	---	0.0136538	2.13585
8109333	GPX3	glutathione peroxidase 3 (plasma)	5q23	0.0137686	-2.56351
8049471	ACKR3	atypical chemokine receptor 3	2q37.3	0.0139319	2.17953
7991234	MFGE8	milk fat globule-EGF factor 8 protein	15q25	0.0139791	-2.14045
8109383	GRIA1	glutamate receptor, ionotropic, AMPA 1	5q31.1	0.0139986	-4.34905
7980316	TGFB3	transforming growth factor, beta 3	14q24	0.0142031	-2.74327
7959025	RNFT2	ring finger protein, transmembrane 2	12q24.22	0.0144043	2.35041
7917347	DDAH1	dimethylarginine dimethylaminohydrolase 1	1p22	0.0144216	-2.47959
7955211	DNAJC22	DnaJ (Hsp40) homolog, subfamily C, member 22	12q13.12	0.0145071	2.22198
7908204	HMCN1	hemicentin 1	1q25.3-q31.1	0.0146495	-5.70709
7899480	SNORA73A	small nucleolar RNA, H/ACA box 73A	1p36.1	0.0147045	-2.4308
8013268	FAM106A	family with sequence similarity 106, member A	17p11.2	0.0147959	2.05679
7908161	C1orf21	chromosome 1 open reading frame 21	1q25	0.0148065	3.15236
7933442	PTPN20B	protein tyrosine phosphatase, non-receptor type 20B	10q11.22	0.0148523	-2.11653
8175234	GPC3	glypican 3	Xq26.1	0.0149018	-3.89374
7932214	ACBD7	acyl-CoA binding domain containing 7	10p13	0.0149232	2.14497
8099850	TMEM156	transmembrane protein 156	4p14	0.0149508	-2.24899
7979529	KCNH5	potassium channel, voltage gated eag related subfamily H, member 5	14q23.2	0.0151714	6.8171
8063729	EDN3	endothelin 3	20q13.32	0.0153767	3.00069
8060940	LAMP5	lysosomal-associated membrane protein family, member 5	20p12.2	0.0155268	-8.99863
8098671	F11	coagulation factor XI	4q35	0.0155544	3.06793
7980152	LTBP2	latent transforming growth factor beta binding protein 2	14q24	0.0156481	-2.09354
7990309	STRA6	stimulated by retinoic acid 6	15q24.1	0.0158468	3.8777
8069178	ADARB1	adenosine deaminase, RNA-specific, B1	21q22.3	0.0159139	-2.18998
8174670	KIAA1210	KIAA1210	Xq24	0.0159255	-2.91769
8097841	TRIM2	tripartite motif containing 2	4q31.3	0.0162213	-2.31526
7938608	SPON1	spondin 1, extracellular matrix protein	11p15.2	0.0162556	-2.51015
8012475	MYH10	myosin, heavy chain 10, non-muscle	17p13	0.0162919	-2.03722
8050537	MATN3	matrilin 3	2p24.1	0.016562	-2.74701
8022612	ZNF521	zinc finger protein 521	18q11.2	0.016575	-3.32728
7995525	NKD1	naked cuticle homolog 1 (Drosophila)	16q12.1	0.0171198	-3.20894
8066117	SAMHD1	SAM domain and HD domain 1	20q11.23	0.0171883	-2.00489
8067087	SALL4	spalt-like transcription factor 4	20q13.2	0.0172779	2.165
7983630	FGF7	fibroblast growth factor 7	15q21.2	0.0174394	-6.28781
7898693	ALPL	alkaline phosphatase, liver/bone/kidney	1p36.12	0.0174652	-3.38703
7997188	HP	haptoglobin	15q23	0.0176135	-2.74962
7984475	CORO2B	coronin, actin binding protein, 2B	15q23	0.0179306	-2.03388
8126035	CPNE5	copine V	6p21.1	0.0179617	-2.20684
8051583	CYP1B1	cytochrome P450, family 1, subfamily B, polypeptide 1	2p22.2	0.0181827	-3.8796
8131550	SCIN	scinderin	7p21.3	0.0184747	-2.37724
8055941	RPRM	reprimo, TP53 dependent G2 arrest mediator candidate	2q23.3	0.0188282	2.7865
8005687	FAM106A	family with sequence similarity 106, member A	17p11.2	0.0189891	2.0001
8161693		RN7SL726P ENSG00000272232	9q21.12	0.0190539	2.1874
7922130	DPT	dermatopontin	1q12-q23	0.0191297	-2.05024
7954065	GPRC5A	G protein-coupled receptor, class C, group 5, member A	12p13.1	0.0192157	2.65755
8068383	CLIC6	chloride intracellular channel 6	21q22.12	0.0193239	2.28941
7902541	IFI44L	interferon-induced protein 44-like	1p31.1	0.0193437	-2.12455
7983867	CGNL1	cingulin-like 1	15q21.3	0.0194771	-2.92742
7901535	PODN	podocan	1p32.3	0.0205262	-2.61083
8169061	PLP1	proteolipid protein 1	Xq22	0.0205779	-4.10302
7936968	ADAM12	ADAM metallopeptidase domain 12	10q26	0.0206012	-2.91594
7961120	CLEC7A	C-type lectin domain family 7, member A	12p13.2	0.0207441	-2.22821
8020343	ANKRD20A5P	ankyrin repeat domain 20 family, member A5, pseudogene	18p11.21	0.020884	-2.00204
8083494	MME	membrane metallo-endopeptidase	3q25.2	0.0210831	-2.60724
8097903	TLR2	toll-like receptor 2	4q32	0.0211179	-2.29758
8049487	MLPH	melanophilin	2q37.3	0.0211513	2.04613
8090098	MYLK	myosin light chain kinase	3q21	0.0211779	-2.38514
8083146	PLS1	plastin 1	3q23	0.0212379	-2.84298
8135544	FOXP2	forkhead box P2	7q31	0.0213092	3.98086
8057418	ZNF385B	zinc finger protein 385B	2q31.2-q31.3	0.0214321	2.45585
8021199	MAPK4	mitogen-activated protein kinase 4	18q21.1	0.0216485	2.62998
8145293	ADAM28	ADAM metallopeptidase domain 28	8p21.2	0.0218987	-2.27665
8021645	SERPINB10	serpin peptidase inhibitor, clade B (ovalbumin), member 10	18q22.1	0.0220868	2.70074
8152976	TMEM71	transmembrane protein 71	8q24.22	0.0223095	-2.0133
8162254	DIRAS2	DIRAS family, GTP-binding RAS-like 2	9q22.2	0.0225015	3.31969
8101304	RASGEF1B	RasGEF domain family, member 1B	4q21.21	0.0226886	2.06648
8161654	TRPM3	transient receptor potential cation channel, subfamily M, member 3	9q21.12	0.0229493	2.24739
8152506	SAMD12	sterile alpha motif domain containing 12	8q24.12	0.0229734	-2.16291
8088952	RN7SL751P	RNA, 7SL, cytoplasmic 751, pseudogene	3p12.3	0.0232907	4.13712
8020352	CYP4F35P	cytochrome P450, family 4, subfamily F, polypeptide 35, pseudogene	18p11.21	0.0235795	-4.42243
7976073	FLRT2	fibronectin leucine rich transmembrane protein 2	14q31.3	0.0237753	-2.17557
7932598	ENKUR	enkurin, TRPC channel interacting protein	10p12.1	0.0243138	-2.42894
8114900	PPP2R2B	protein phosphatase 2, regulatory subunit B, beta	5q32	0.0243224	-2.25401
7989985	ITGA11	integrin, alpha 11	15q23	0.0252077	-2.41239
8140840	STEAP4	STEAP family member 4	7q21.12	0.0253374	-3.18499
7938707	OTOG	otogelin	11p15.1	0.0257155	2.28201
8081235	COL8A1	collagen, type VIII, alpha 1	3q12.3	0.0258488	-4.32541
8146403	SNTG1	syntrophin, gamma 1	8q11.21	0.0263771	2.27409
7937039	EBF3	early B-cell factor 3	10q26.3	0.0266793	-2.85656
8071420	SERPIND1	serpin peptidase inhibitor, clade D (heparin cofactor), member 1	22q11.21	0.0269626	3.22953
8069505	LINC00417	long intergenic non-protein coding RNA 417	13q11	0.0274572	-4.32076
8057506	FRZB	frizzled-related protein	2q32.1	0.0277255	-2.57885
8089145	ABI3BP	ABI family, member 3 (NESH) binding protein	3q12	0.0278152	-2.83724
7984540	KIF23	kinesin family member 23	15q23	0.0279236	2.04684
7972016	RNY1P5	RNA, Ro-associated Y1 pseudogene 5	13q22.1	0.0279689	2.96359
8163716	BRINP1	bone morphogenetic protein/retinoic acid inducible neural-specific 1	9q33.1	0.0283436	-2.13191
7980828	CCDC88C	coiled-coil domain containing 88C	14q32.11	0.0285613	-2.51828
7948937	SLC22A8	solute carrier family 22 (organic anion transporter), member 8	11q12.3	0.0285971	2.59113
8124448	HIST1H4H	histone cluster 1, H4h	6p22.1	0.0287903	3.07091
8149250	SGK223	homolog of rat pragma of Rnd2	8p23.1	0.0288781	2.45327
8064539	CPXM1	carboxypeptidase X (M14 family), member 1	20p13	0.029209	-2.82646
8105302	FST	follistatin	5q11.2	0.029263	-2.61045
8099721	SEL1L3	sel-1 suppressor of lin-12-like 3 (C. elegans)	4p15.2	0.030442	2.12236
8009515	LINC01152	long intergenic non-protein coding RNA 1152	17q24.3	0.0304671	2.61567
8151457	HEY1	hes-related family bHLH transcription factor with YRPW motif 1	8q21.13	0.0307208	2.01535
8166079	EGFL6	EGF-like-domain, multiple 6	Xp22	0.0307607	-5.89448
8017867	FAM20A	family with sequence similarity 20, member A	17q24.2	0.0308665	3.52096
8125461	HLA-DQB1	major histocompatibility complex, class II, DQ beta 1	6p21.32	0.0311	-3.2429
8147057	CHMP4C	charged multivesicular body protein 4C	8q21.13	0.0314141	2.29317
7909730	KCNK2	potassium channel, subfamily K, member 2	1q41	0.0317555	2.9631
7935116	RBP4	retinol binding protein 4, plasma	10q23.33	0.0322176	-4.18006
8109752	TENM2	teneurin transmembrane protein 2	5q34	0.0331686	-3.14674
7970381	CHCHD2P9	coiled-coil domain-containing protein 29-like	9q21.31	0.0337232	-3.09247
7961875	LMNTD1	lamin tail domain containing 1	12p12.1	0.0337473	2.986
7971922	PCDH9	protocadherin 9	13q21.32	0.0340307	2.06432
8098204	CPE	carboxypeptidase E	4q32.3	0.0345078	-3.99078
8125447	HLA-DQB1	major histocompatibility complex, class II, DQ beta 1	6p21.32	0.0345252	-3.51271
8034712	PODNL1	podocan-like 1	19p13.12	0.0350635	-2.12993
7903358	VCAM1	vascular cell adhesion molecule 1	1p21.2	0.035386	-3.49608
8105267	ITGA2	integrin, alpha 2 (CD49B, alpha 2 subunit of VLA-2 receptor)	5q11.2	0.0356249	2.76727
8053551	REEP1	receptor accessory protein 1	2p11.2	0.0358473	-2.09769
7973797	COCH	cochlin	14q12	0.0359664	2.24853
8053751	RNU6-1320P	RNA, U6 small nuclear 1320, pseudogene	2q11	0.0364078	-2.60142
8161405	RNU6-1320P	RNA, U6 small nuclear 1320, pseudogene	2q11	0.0364078	-2.60142
8074980	GSTT1	glutathione S-transferase theta 1	22q11.23	0.0368016	4.8384
8127180	HMGCLL1	3-hydroxymethyl-3-methylglutaryl-CoA lyase-like 1	6p12.1	0.0371944	2.01918
8097288	FAT4	FAT atypical cadherin 4	4q28.1	0.037298	2.04583
8045882	DAPL1	death associated protein-like 1	2q24.1	0.0376271	2.76125
8092978	MUC4	mucin 4, cell surface associated	3q29	0.037812	3.17021
8041467	VIT	vitrin	2p22.2	0.0390262	-4.2569
7946903	USH1C	Usher syndrome 1C (autosomal recessive, severe)	11p14.3	0.0391092	3.0889
8116952	RNU1-11P	RNA, U1 small nuclear 11, pseudogene	6p24.1	0.0392945	-2.08915
8094228	BST1	bone marrow stromal cell antigen 1	4p15	0.0395471	-2.0987
8043718	COX5B	cytochrome c oxidase subunit Vb	2q11.2	0.0400323	2.0263
8073623	MPPED1	metallophosphoesterase domain containing 1	22q13.31	0.0400479	2.46757
7968650	SERTM1	serine-rich and transmembrane domain containing 1	13q13.3	0.0403481	-2.75226
8021183	SCARNA17	small Cajal body-specific RNA 17	18q21.1	0.0406265	-2.35777
7909164	CTSE	cathepsin E	1q31	0.0407375	3.12566
8149448	MSR1	macrophage scavenger receptor 1	8p22	0.0415915	-2.34344
7965040	PHLDA1	pleckstrin homology-like domain, family A, member 1	12q15	0.0416287	2.50385
7926875	BAMBI	BMP and activin membrane-bound inhibitor	10p12.1	0.0417805	2.08629
8112980	EDIL3	EGF-like repeats and discoidin I-like domains 3	5q14	0.0418044	2.30769
7961710	ABCC9	ATP-binding cassette, sub-family C (CFTR/MRP), member 9	12p12.1	0.041881	-4.68498
8046695	ITGA4	integrin, alpha 4 (antigen CD49D, alpha 4 subunit of VLA-4 receptor)	2q31.3	0.0420846	-2.06491
7926334	OLAH	oleoyl-ACP hydrolase	10p13	0.0422315	2.57493
7919637	HIST2H2BE	istone cluster 2, H2be	1q21.2	0.0425483	2.32695
8020347	RNU6-316P	RNA, U6 small nuclear 316, pseudogene	18p11.21	0.0427193	-4.88127
8063458	DOK5	docking protein 5	20q13.2	0.0435312	-2.43999
7915592	RNU5D-1	RNA, U5D small nuclear 1	1p34.1	0.0439958	-2.18846
8027002	GDF15	growth differentiation factor 15	19p13.11	0.044	2.0525
8020349	ANKRD20A11P	ankyrin repeat domain 20 family, member A11, pseudogene	21q11.2	0.0441134	-2.30481
7964316	MYO1A	myosin IA	12q13.3	0.0443016	2.04735
8107798	SLC27A6	solute carrier family 27 (fatty acid transporter), member 6	5q23.3	0.0449817	2.50195
7976812	SNORD113-4	small nucleolar RNA, C/D box 113-4	14q32.31	0.0452968	-2.42259
8062490	SNORA60	small nucleolar RNA, H/ACA box 60	20q11.23	0.0453103	-2.0055
7930980	PPAPDC1A	phosphatidic acid phosphatase type 2 domain containing 1A	10q26.11	0.0453391	-2.06143
8097305		Y_RNA ENSG00000201297	4q28.1	0.0454955	2.00897
8009241	SNORD104	small nucleolar RNA, C/D box 104	17q23.3	0.0455963	-2.32553
8138504	RAPGEF5	Rap guanine nucleotide exchange factor (GEF) 5	7p15.3	0.045857	2.71867
8163253	RNU6-1039P	RNA, U6 small nuclear 1039, pseudogene	9q31	0.0465059	-2.19496
8108981	STK32A	serine/threonine kinase 32A	5q32	0.0469847	-2.75259
7976080	GPR65	G protein-coupled receptor 65	14q31.3	0.0471657	-2.29605
8144802	PDGFRL	platelet-derived growth factor receptor-like	8p22	0.0473757	-2.58147
8084630	LOC344887	NmrA-like family domain containing 1 pseudogene	3q27.2	0.0476813	2.06105
7917304	MCOLN3	mucolipin 3	1p22.3	0.0478144	2.12868
8048717	SGPP2	sphingosine-1-phosphate phosphatase 2	2q36.1	0.0479211	3.48384
8066214	TGM2	transglutaminase 2	20q12	0.0486186	-2.47913
8160823	CNTFR	ciliary neurotrophic factor receptor	9p13	0.0493543	-2.61409
7914216	SNORA16A	small nucleolar RNA, H/ACA box 16A	1p35.3	0.0495775	-2.87389
8111998	HCN1	hyperpolarization activated cyclic nucleotide gated potassium channel 1	5p12	0.0496715	5.47349
