# Supplementary material for: Microarray Expression Data Identify DCC as a Candidate Gene for Early Meningioma Progression
Source: PLoS One. 2016 Apr 20;11(4):e0153681. doi: 10.1371/journal.pone.0153681 (PMC4838307; doi:10.1371/journal.pone.0153681)
Supplement: S2 Table — (XLSX) [file pone.0153681.s005.xlsx]

## Sheet: Table S2
S2 Table: Genes differentially expressed between meningiomas from female and male patients
Transcript ID [2 genes are represented by more than 1 transcript]	Gene Symbol	Gene name/assignment	Chromosomal location	p-value (female vs. male)	Fold change (female vs. male)
8177137	UTY	ubiquitously transcribed tetratricopeptide repeat containing, Y-linked	Yq11.2	1.4199e-07	-11.2565
8177232	KDM5D	lysine (K)-specific demethylase 5D	Yq11.2	5.6576e-07	-6.30862
8176624	DDX3Y	DEAD (Asp-Glu-Ala-Asp) box helicase 3, Y-linked	Y11.2	9.84265e-07	-9.57
8176709	TXLNGY	taxilin gamma pseudogene, Y-linked	Yq11.2	3.15623e-06	-4.46695
8176578	USP9Y	ubiquitin specific peptidase 9, Y-linked	Yq11.2	3.45244e-06	-5.83314
8177261	ZFY	zinc finger protein, Y-linked	Yq11.2	4.24636e-06	-3.63465
8176719	EIF1AY	eukaryotic translation initiation factor 1A, Y-linked	Yq11.22	6.37363e-06	-7.55972
8176655	NLGN4Y	neuroligin 4, Y-linked	Y11.2	7.52632e-06	-6.8785
8176375	RPS4Y1	ribosomal protein S4, Y-linked 1	Yp11.3	7.81072e-06	-10.5082
8176698	TXLNGY	taxilin gamma pseudogene, Y-linked	Yq11.2	1.95596e-05	-5.76752
7933855	RTKN2	rhotekin 2	10q21.2	3.6914e-05	2.15908
8177261	TTTY10	testis-specific transcript, Y-linked 10 (non-protein coding)	Yq11.2	0.000135371	-2.17315
8123739	NRN1	neuritin 1	6p25.1	0.00281418	4.90619
8081081	EPHA3	EPH receptor A3	3p11.2	0.00403555	-2.43576
8075838	PVALB	parvalbumin	22q13.1	0.00684457	-2.98278
7997139	CALB2	calbindin 2	16q22.2	0.00726391	-2.26235
8079931	SLC38A3	solute carrier family 38, member 3	3p21.3	0.0143399	-2.18088
8021199	MAPK4	mitogen-activated protein kinase 4	18q21.1	0.0143735	-2.69358
7976826	SNORD114-26	small nucleolar RNA, C/D box 114-26	14q32	0.0191783	3.47262
8154381	LURAP1L	leucine rich adaptor protein 1-like	9p23	0.0214448	2.78695
8141950	RELN	reelin	7q22.1	0.0267543	-4.73397
8163637	TNC	tenascin C	9q33	0.0274386	3.92447
7961173	KLRC4-KLRK1	killer cell lectin-like receptor subfamily K, member 1	12p13.2	0.0277347	-3.93611
8063458	DOK5	docking protein 5	20q13.2	0.0282084	2.50875
7961151	KLRC4-KLRK1	killer cell lectin-like receptor subfamily K, member 1	12p13.2	0.0286682	-4.12085
7970241	F10	coagulation factor X	13q34	0.0304307	-2.2304
8092970	APOD	apolipoprotein D	3q29	0.0326398	-3.54383
8084630	LOC344887	NmrA-like family domain containing 1 pseudogene	3q27.2	0.0328964	-2.07416
7918973	SPAG17	sperm associated antigen 17	1p12	0.0331927	-2.80441
7961166	KLRC4	killer cell lectin-like receptor subfamily C, member 4	12p13.2	0.0342751	-3.98186
8012475	MYH10	myosin, heavy chain 10, non-muscle	17p13	0.0351497	2.01549
7938925	NELL1	NEL-like 1 (chicken)	11p15.1	0.03536	-3.0922
8051583	CYP1B1	cytochrome P450, family 1, subfamily B, polypeptide 1	2p22.2	0.0367191	3.34138
8131550	SCIN	scinderin	7p21.3	0.0392623	2.08428
7915468	CCDC23	coiled-coil domain containing 23	1p34.2	0.0397117	2.03126
7978376	STXBP6	syntaxin binding protein 6 (amisyn)	14q12	0.0403941	-2.11232
7976816	SNORD114-3	small nucleolar RNA, C/D box 114-3	14q32	0.0406229	4.18807
8101828	TSPAN5	tetraspanin 5	4q23	0.0421742	-2.16391
8102800	SLC7A11	solute carrier family 7 (anionic amino acid transporter light chain, xc- system), member 11	4q28.3	0.042322	-4.38628
8112220	PDE4D	phosphodiesterase 4D, cAMP-specific	5q12	0.0453344	-2.16989
8129924	TXLNB	taxilin beta	6q24.1	0.0459214	-2.01032
8017843	SLC16A6	solute carrier family 16, member 6	17q24.2	0.0462542	-2.17874
7976812	SNORD113-4	small nucleolar RNA, C/D box 113-4	14q32.31	0.0471198	2.3424
8003814	ASPA	aspartoacylase	17p13.3	0.0483105	-2.30225
8091385	CP	ceruloplasmin (ferroxidase)	3q24-q25.1	0.0492694	-3.02236
