# Supplementary material for: Microarray Expression Data Identify DCC as a Candidate Gene for Early Meningioma Progression
Source: PLoS One. 2016 Apr 20;11(4):e0153681. doi: 10.1371/journal.pone.0153681 (PMC4838307; doi:10.1371/journal.pone.0153681)
Supplement: S3 Table — (XLSX) [file pone.0153681.s006.xlsx]

## Sheet: Table S3
S3 Table: Genes differentially expressed between brain invasive and non invasive meningiomas
Transcript ID [some genes are represented by more than 1 transcript]	Gene symbol	Gene name/assignment	Chromosomal location	p-value (brain_invasion vs. non_brain_invasion)	Fold change (brain_invasion vs. non_brain_invasion)
8077270	CHL1	cell adhesion molecule L1-like	3p26.1	2.23e-05	4.25937
8018993	RBFOX3	RNA binding protein, fox-1 homolog (C. elegans) 3	17q25.3	7.73e-05	2.75653
8092277	PEX5L	peroxisomal biogenesis factor 5-like	3q26.33	8.92e-05	3.72753
8034202	RAB3D	RAB3D, member RAS oncogene family	19p13.2	0.000103508	2.32778
8129666	SLC2A12	solute carrier family 2 (facilitated glucose transporter), member	6q23.2	0.000112221	-2.69566
8089145	ABI3BP	ABI family, member 3 (NESH) binding protein	3q12	0.000154032	-5.00374
8172254	CXorf36	chromosome X open reading frame 36	Xp11.3	0.000171934	2.07426
7966127	SELPLG	selectin P ligand	12q24	0.00025571	-2.07325
7976350	UNC79	unc-79 homolog (C. elegans)	14q32.12	0.000552586	3.51819
7914075	FCN3	ficolin (collagen/fibrinogen domain containing) 3	1p36.11	0.000584086	3.55003
8098146	NPY5R	neuropeptide Y receptor Y5	4q31-q32	0.000706365	3.01764
7949954		no assignment	11q13.2	0.000764123	2.29422
7901804	INADL	InaD-like (Drosophila)	1p31.3	0.000849133	-2.24955
7970763	FLT1	fms-related tyrosine kinase 1	13q12	0.000891632	2.46451
8100298	OCIAD2	OCIA domain containing 2	4p11	0.00137472	2.95737
8075016	LRRC75B	leucine rich repeat containing 75B	7q32-q35	0.00137543	2.02541
8035201	CPAMD8	C3 and PZP-like, alpha-2-macroglobulin domain containing 8	19p13.11	0.00137995	3.6806
8084794	IL1RAP	interleukin 1 receptor accessory protein	3q28	0.00154777	-2.19515
7905154	CIART	circadian associated repressor of transcription	1q21.2	0.00157983	2.3307
8035980	RHPN2	rhophilin, Rho GTPase binding protein 2	19q13.11	0.00162257	2.35221
8073104	SYNGR1	synaptogyrin 1	22q13.1	0.00163269	2.03452
8046099	NOSTRIN	nitric oxide synthase trafficking	2q31.1	0.00163672	2.0603
7905329	MLLT11	myeloid/lymphoid or mixed-lineage leukemia (trithorax homolog, D	1q21.3	0.00173184	2.94768
8118963	FANCE	Fanconi anemia, complementation group E	6p22-p21	0.0018313	2.33219
8108724	PCDHB10	protocadherin beta 10	5q31	0.00189632	2.2197
8109677	GABRG2	gamma-aminobutyric acid (GABA) A receptor, gamma 2	5q34	0.00189649	3.62498
7982094	SNORD115-44	small nucleolar RNA, C/D box 115-44	15q11.2	0.00193778	2.48802
8011826	SCIMP	SLP adaptor and CSK interacting membrane protein	17p13.2	0.00204321	-2.18483
8129558	OR2A7	olfactory receptor, family 2, subfamily A, member 7	7q35	0.00210318	2.24315
8074399	CLTCL1	clathrin, heavy chain-like 1	22q11.21	0.00241521	2.15639
7908388	RGS1	regulator of G-protein signaling 1	1q31	0.00247859	-4.44606
8143633	OR2A7	olfactory receptor, family 2, subfamily A, member 7	7q35	0.00250826	2.23803
8131326	SLC29A4	solute carrier family 29 (equilibrative nucleoside transport	7p22.1	0.00252218	2.07842
8105899	MARVELD2	MARVEL domain containing 2	5q13.2	0.00290179	2.6597
8177498	MARVELD2	MARVEL domain containing 2	5q13.2	0.00290179	2.6597
7938707	OTOG	otogelin	11p15.1	0.00293894	3.0495
8126102	MDGA1	MAM domain containing glycosylphosphatidylinositol anchor 1	6p21.2	0.00294315	2.16936
8126798	GPR116	G protein-coupled receptor 116	6p12.3	0.00298408	2.09117
7983890	GCOM1	GRINL1A complex locus 1	15q21.3	0.0031626	3.82996
7908161	C1orf21	chromosome 1 open reading frame 21	1q25	0.00323862	4.00128
7923034	B3GALT2	UDP-Gal:betaGlcNAc beta 1,3-galactosyltransferase, polypeptide	1q31.2	0.00327839	2.50125
8073548	septin 3	septin 3	22q13.2	0.00337292	3.43163
7936507	C10orf82	chromosome 10 open reading frame 82	10q25.3	0.00349602	-2.32931
8114805	FGF1	fibroblast growth factor 1 (acidic)	5q31	0.00357134	2.12846
7901272	CYP4X1	cytochrome P450, family 4, subfamily X, polypeptide 1	1p33	0.00365494	-2.27797
8063729	EDN3	endothelin 3	20q13.32	0.00380617	3.93293
8105061	FYB	FYN binding protein	5p13.1	0.00400879	-2.15405
8085797	THRB	thyroid hormone receptor, beta	3p24.2	0.00401673	-2.12203
7962455	NELL2	NEL-like 2 (chicken)12q12	12q12	0.00419144	2.34898
8006028	RNU4-34P	RNA, U4 small nuclear 34, pseudogene	17q11.2	0.00428821	-2.3125
7975076	HSPA2	heat shock 70kDa protein 2	14q24.1	0.00460262	2.53728
7918533	ADORA3	adenosine A3 receptor	1p13.2	0.00461009	-2.05629
7917052	SLC44A5	solute carrier family 44, member 5	1p31.1	0.00494442	2.30512
8131512		AC060834.2 ENSG00000197320	7p21.3	0.00506988	2.85098
7964316	MYO1A	myosin IA	12q13.3	0.00517198	2.7108
8151999	RGS22	regulator of G-protein signaling 22	8q22.2	0.00517735	-2.39132
7923772	LEMD1	LEM domain containing 1	1q32.1	0.00545185	2.46667
8074991	GGT5	gamma-glutamyltransferase 5	22q11.23	0.00550805	2.22657
8091078	RBP1	retinol binding protein 1, cellular	3q23	0.00562929	3.2183
7959827	TMEM132C	transmembrane protein 132C	12q24.32	0.00575701	-2.35918
8162394	ASPN	asporin	9q22	0.00576706	-5.77539
7982052	SNORD115-23	small nucleolar RNA, C/D box 115-23	15q11.2	0.00610991	2.88343
8144802	PDGFRL	platelet-derived growth factor receptor-like	8p22	0.00635683	-3.59138
7947570	TP53I11	tumor protein p53 inducible protein 11	11p11.2	0.00647444	2.49741
8078619	ITGA9	integrin, alpha 9	3p21.3	0.00649132	-2.19563
8045637	KIF5C	kinesin family member 5C	2q23.1	0.00659774	2.54468
8127502	LINC00472	long intergenic non-protein coding RNA 472	6q13	0.00779238	2.29844
7970381	LOC102725104	coiled-coil domain-containing protein 29-like	-	0.00780282	-4.09452
7971950	DACH1	NM_004392 // DACH1 // dachshund family transcription factor 1 // 13q22 // 1602 /// NM_0	13q22	0.00790815	2.83257
8035297	PLVAP	plasmalemma vesicle associated protein	19p13.2	0.00827	2.05937
7958860	RPH3A	rabphilin 3A homolog (mouse)	12q24.13	0.008486	2.63255
7923762	KLHDC8A	kelch domain containing 8A	1q32.1	0.00860157	2.63474
8023646	BCL2	B-cell CLL/lymphoma 2	18q21.3	0.00866092	-2.35735
7982070	SNORD115-32	small nucleolar RNA, C/D box 115-32	15q11.2	0.00868644	3.23118
8030823	IGLON5	IgLON family member 5	19q13.41	0.00871127	2.87262
7979357	OTX2	orthodenticle homeobox 2	14q22.3	0.00898623	4.34215
8143471	CLEC5A	C-type lectin domain family 5, member A	7q33	0.00953667	-3.08306
7962516	SLC38A1	solute carrier family 38, member 1	12q13.11	0.00962314	-3.46134
8059551	SPHKAP	SPHK1 interactor, AKAP domain containing	2q36	0.00974776	2.13531
8058388		no assignment	2q33.3	0.00976174	2.10558
8007043	RAPGEFL1	Rap guanine nucleotide exchange factor (GEF)-like 1	17q21.1	0.0100886	2.61235
7901175	TSPAN1	tetraspanin 1	1p34.1	0.0101041	2.77678
8125461	HLA-DQB1	major histocompatibility complex, class II, DQ beta 1	6p21.31	0.0101492	-4.14097
8088491	CADPS	Ca++-dependent secretion activator	3p14.2	0.0102613	3.80715
7917347	DDAH1	NM_001134445 // DDAH1 // dimethylarginine dimethylaminohydrolase 1 // 1p22 // 23576 ///	1p22	0.0109899	-2.82636
8173933	PCDH19	protocadherin 19	Xq22.1	0.0111778	2.51618
8040190	GRHL1	grainyhead-like 1 (Drosophila)	2p25.1	0.0114344	2.40558
8108720	PCDHB9	protocadherin beta 9	5q31	0.0114872	2.35363
8116818	BMP6	bone morphogenetic protein 6	6p24-p23	0.0114916	3.73847
8017867	FAM20A	family with sequence similarity 20, member A	17q24.2	0.0115212	4.43621
7979529	KCNH5	potassium voltage-gated channel, subfamily H (eag-related), member	14q23.2	0.0118069	7.87712
7954899	CNTN1	contactin 1	12q12	0.0119756	3.81222
8180100	HLA-DPA1	major histocompatibility complex, class II, DP alpha 1	6p21.31	0.0125224	-2.20052
8104723		non coding transcript NONHSAT100900	5p13.3	0.012556	2.24552
8158684		non coding transcript NONHSAT135148	9q34.2	0.0126352	3.20086
8142981	PODXL	podocalyxin-like	7q32-q33	0.0130383	2.31303
8036787	FCGBP	Fc fragment of IgG binding protein	19q13.1	0.0131661	-3.71225
7947496	SLC1A2	solute carrier family 1 (glial high affinity glutamate transp	11p13	0.013322	2.07588
8103094	NR3C2	nuclear receptor subfamily 3, group C, member 2	4q31.1	0.0133856	2.06867
7950641	NDUFC2-KCTD14	NDUFC2-KCTD14 readthrough	11q14.1	0.0134565	2.41008
8044813	TMEM37	transmembrane protein 37	2q14.2	0.0136443	2.47934
7944447	ABCG4	ATP-binding cassette, sub-family G (WHITE), member 4	11q23.3	0.0136946	2.34019
8090823	SLCO2A1	solute carrier organic anion transporter family, member 2A1	3q22	0.0137897	2.59858
8076668	KIAA1644	KIAA1644 ENST00000381176	22q13.31	0.0139954	2.20859
7906757	FCGR2A	Fc fragment of IgG, low affinity IIa, receptor (CD32)	1q23	0.0140481	-2.03144
7919139	ANKRD20A12P	ankyrin repeat domain 20 family, member A12, pseudogene		0.0143751	-2.26296
8081235	COL8A1	collagen, type VIII, alpha 1	3q12.3	0.0145765	-5.1824
8081826	UPK1B	uroplakin 1B	3q13.32	0.0147444	6.54142
7960464	VWF	von Willebrand factor	12p13.3	0.0151535	2.35049
8071809	GSTT2	glutathione S-transferase theta 2	22q11.23	0.0153653	2.32412
8074962	GSTT2	glutathione S-transferase theta 2	22q11.23	0.0153653	2.32412
8113709	LOX	lysyl oxidase	5q23.2	0.0154965	-3.85574
8044212	SULT1C2	sulfotransferase family, cytosolic, 1C, member 2	2q12.3	0.0156897	2.51962
7921868	FCGR3A	Fc fragment of IgG, low affinity IIIa, receptor (CD16a)	1q23	0.0158413	-2.74494
8151457	HEY1	hes-related family bHLH transcription factor with YRPW motif 1	8q21.13	0.0158653	2.29676
8114245	NEUROG1	neurogenin 1	5q31.1	0.0159488	2.36602
8088866	CNTN3	contactin 3 (plasmacytoma associated)	3p12.3	0.0166133	-2.93888
7954065	GPRC5A	G protein-coupled receptor, class C, group 5, member A	12p13.1	0.0166657	3.07314
7983718	SCG3	secretogranin III	15q21	0.0169994	2.17522
8102200	DKK2	dickkopf WNT signaling pathway inhibitor 2	4q25	0.0170109	-8.82227
7978407	PRKD1	protein kinase D1	14q11	0.0171146	-3.07425
7959087	SRRM4	serine/arginine repetitive matrix 4	12q24.23	0.0176187	2.10812
7921873	FCGR3A	Fc fragment of IgG, low affinity IIIa, receptor (CD16a)	1q23	0.0177909	-2.61338
8109843	DOCK2	dedicator of cytokinesis 2	5q35.1	0.017791	-2.35402
8125556	HLA-DPA1	major histocompatibility complex, class II, DP alpha 1	6p21.32	0.017882	-2.30659
8178891	HLA-DPA1	major histocompatibility complex, class II, DP alpha 1	6p21.31	0.017882	-2.30659
7932598	ENKUR	enkurin, TRPC channel interacting protein	10p12.1	0.017963	-2.62016
7919146	ADORA3	adenosine A3 receptor	1p13.2	0.0181998	-2.30356
8115464	HAVCR2	hepatitis A virus cellular receptor 2	5q33.3	0.0183799	-2.07469
7901287	CYP4Z1	cytochrome P450, family 4, subfamily Z, polypeptide 1	1p33	0.0185122	-2.05793
7926786	APBB1IP	amyloid beta (A4) precursor protein-binding, family B, member 1	10p12.1	0.0185489	-2.00538
8075657	SNORA50	Small nucleolar RNA SNORA76 ENSG00000253007; Small nucleolar RNA SNORA50 ENSG00000281295	22q12.3	0.0186419	2.21854
8033257	C3	complement component 3	19p13.3	0.018646	-2.50494
8015104	KRT10	keratin 10	17q21	0.0188019	2.57279
7936734	FGFR2	fibroblast growth factor receptor 2	10q26	0.0189536	2.33291
8177222	CD24	CD24 molecule	6q21	0.0190115	4.58834
8138310	DGKB	diacylglycerol kinase, beta 90kDa	7p21.2	0.0191288	3.91694
8174543	DCX	doublecortin	Xq23	0.0191524	2.56807
8113037	LINC00461	long intergenic non-protein coding RNA 461	5q14.3	0.0192401	2.11972
8171297	MID1	midline 1	Xp22	0.0193617	-2.07113
8013833	SEZ6	seizure related 6 homolog (mouse)	17q11.2	0.019391	2.1866
7963421	KRT6A	keratin 6A	12q13.13	0.019425	3.17484
8096875	ENPEP	glutamyl aminopeptidase (aminopeptidase A)	4q25	0.019675	4.45702
8126244	LRFN2	leucine rich repeat and fibronectin type III domain containing 2	6p21	0.0198196	2.14406
7968650	SERTM1	serine-rich and transmembrane domain containing 1	13q13.3	0.0202141	-3.41403
7980344	ZDHHC22	zinc finger, DHHC-type containing 22	14q24.3	0.0205671	2.42732
8166243	REPS2	RALBP1 associated Eps domain containing 2	Xp22.2	0.0209099	2.03316
8034263	ELAVL3	ELAV like neuron-specific RNA binding protein 3	19p13.2	0.0209636	2.29163
8049487	MLPH	melanophilin	2q37.3	0.0209968	2.1271
8057506	FRZB	frizzled-related protein	2q32.1	0.0210953	-2.8121
8095907	FRAS1	Fraser extracellular matrix complex subunit 1	4q21.21	0.0211494	-2.4072
8155574	ANKRD20A3	ankyrin repeat domain 20 family, member A3	9p12	0.0212258	-2.01714
8012126	CLDN7	claudin 7	17p13.1	0.0216301	2.25715
8077499	LINC00312	long intergenic non-protein coding RNA 312	3p25.3	0.0218773	-2.13431
8089928	RNU4-62P	RNA, U4 small nuclear 62, pseudogene	3q13.33	0.0219068	-2.09107
8096425	CCSER1	coiled-coil serine-rich protein 1	4q22.1	0.022445	2.09435
8139057	ELMO1	engulfment and cell motility 1	7p14.1	0.0225942	-2.04206
8105778	PIK3R1	phosphoinositide-3-kinase, regulatory subunit 1 (alpha)	5q13.1	0.0230306	-2.40092
8115691	SLIT3	slit homolog 3 (Drosophila)	5q35	0.0231013	-2.47943
8140709	KIAA1324L	KIAA1324-like	7q21.12	0.0232117	-3.46747
8103466	FSTL5	follistatin-like 5	4q32.3	0.0234197	2.11735
7969171	DLEU1	deleted in lymphocytic leukemia 1 (non-protein coding)	13q14.3	0.0238274	2.08743
8132097	FAM188B	family with sequence similarity 188, member B	7p14.3	0.0242233	-2.3266
8067839	FGF7P2	fibroblast growth factor 7 pseudogene 2	21q11.2	0.0242659	-4.05633
7908553	PTPRC	protein tyrosine phosphatase, receptor type, C	1q31.3-q32.1	0.0243764	-2.18711
8099476	PROM1	prominin 1	4p15.32	0.0246004	-3.27002
8089911	HCLS1	hematopoietic cell-specific Lyn substrate 1	3q13	0.0246701	-2.20819
7955908	NCKAP1L	NCK-associated protein 1-like	12q13.1	0.0247995	-2.06607
8030383	RCN3	reticulocalbin 3, EF-hand calcium binding domain	19q13.33	0.0248059	-3.02193
7972239	SLITRK6	SLIT and NTRK-like family, member 6	13q31.1	0.0249731	3.95421
8161654	TRPM3	transient receptor potential cation channel, subfamily M, member 3	9q21	0.0249941	2.30337
8135990	FLNC	filamin C, gamma	7q32.1	0.0251465	2.13289
8155397	ANKRD20A3	ankyrin repeat domain 20 family, member A3	9p12	0.0259694	-2.00553
8161388	ANKRD20A3	ankyrin repeat domain 20 family, member A3	9p12	0.0259694	-2.00553
8040053	ALLC	allantoicase	2q35	0.0260792	2.12691
8147123	CA3	carbonic anhydrase III, muscle specific	8q21.2	0.0263689	-2.45736
8141342	CYP3A7	cytochrome P450, family 3, subfamily A, polypeptide 7	7q22.1	0.0264182	3.00703
8116835	GCNT2	glucosaminyl (N-acetyl) transferase 2, I-branching enzyme (I bloo	6p24.3	0.0266548	2.49211
8094228	BST1	bone marrow stromal cell antigen 1	4p15	0.0267182	-2.31503
8155487	FGF7	fibroblast growth factor 7	15q21.2	0.0268468	-3.85076
8161423	FGF7	fibroblast growth factor 7	15q21.2	0.0268468	-3.85076
8161455	FGF7	fibroblast growth factor 7	15q21.2	0.0268468	-3.85076
8142452	TFEC	NM_001018058 // TFEC // transcription factor EC // 7q31.2 // 22797 /// NM_001244583 //		0.026998	-2.14674
8157487	PAPPA	pregnancy-associated plasma protein A, pappalysin 1	9q33.2	0.0271332	-3.97863
7975324	GALNT16	polypeptide N-acetylgalactosaminyltransferase 16	14q24.1	0.0272261	-2.00756
8125447	HLA-DQB1	major histocompatibility complex, class II, DQ beta 1	6p21.31	0.0272519	-3.88539
8069511	ANKRD20A11P	ankyrin repeat domain 20 family, member A11, pseudogene	21q11.2	0.027285	-4.12036
8019831	CLUL1	clusterin-like 1 (retinal)	18p11.32	0.0275841	2.57527
8147000	ZFHX4	zinc finger homeobox 4	8q21.11	0.0277686	2.04056
8092067	RPL22L1	ribosomal protein L22-like 1	3q26.2	0.0278643	2.37643
7974902	RHOJ	ras homolog family member J	14q23.2	0.02798	3.37173
8115651	GABRB2	gamma-aminobutyric acid (GABA) A receptor, beta 2	5q34	0.0285609	5.23322
8046695	ITGA4	integrin, alpha 4 (antigen CD49D, alpha 4 subunit of VLA-4 receptor)	2q31.3	0.029004	-2.23032
8146908	KCNB2	potassium voltage-gated channel, Shab-related subfamily, member 2	8q21.11	0.0290406	2.14309
8017964	ABCA6	ATP-binding cassette, sub-family A (ABC1), member 6	17q24.3	0.0291903	2.06479
7944667	SORL1	sortilin-related receptor, L(DLR class) A repeats containing	11q24.1	0.0293419	-2.00603
8108631	VTRNA1-3	vault RNA 1-3	5q31.3	0.0293862	2.05884
8099850	TMEM156	transmembrane protein 156	4p14	0.0300375	-2.16214
8108716	PCDHB16	protocadherin beta 16	5q31	0.0300785	2.51943
8057929		non coding transcript NONHSAT076183	2q32.3	0.0307923	2.11976
8127396	EYS	eyes shut homolog (Drosophila)	6q12	0.0308958	4.1583
8145293	ADAM28	ADAM metallopeptidase domain 28	8p21.2	0.0315031	-2.29666
8020349	ANKRD20A11P	ankyrin repeat domain 20 family, member A11, pseudogene	21q11.2	0.0315159	-2.56736
8174201	BEX1	brain expressed, X-linked 1	Xq22.1	0.0317012	2.13964
7997192	HPR	haptoglobin-related protein	16q22.1	0.0322341	-2.91023
8127399	EYS	eyes shut homolog (Drosophila)	6q12	0.0326655	2.41017
8166730	CYBB	cytochrome b-245, beta polypeptide	Xp21.1	0.0327019	-2.22866
8018761	ST6GALNAC2	ST6 (alpha-N-acetyl-neuraminyl-2,3-beta-galactosyl-1,3)-N-ac	17q25.1	0.0328364	3.30064
8180372	ST6GALNAC2	ST6 (alpha-N-acetyl-neuraminyl-2,3-beta-galactosyl-1,3)-N-acetylgalactosaminide alpha-2,6-sialyltransferase 2	17q25.1	0.0328364	3.30064
7961595	RERGL	RERG/RAS-like	12p12.3	0.0329875	2.17429
8124166	MBOAT1	membrane bound O-acyltransferase domain containing 1	6p22.3	0.0330021	2.31101
7894958	ST6GALNAC2	ST6 (alpha-N-acetyl-neuraminyl-2,3-beta-galactosyl-1,3)-N-acetylgalactosaminide alpha-2,6-sialyltransferase 2	22q12.3	0.033453	-2.22442
7943562	ELMOD1	ELMO/CED-12 domain containing 1	11q22.3	0.0335695	2.67425
7952205	MCAM	melanoma cell adhesion molecule	11q23.3	0.0336487	2.10389
8140534	SEMA3C	sema domain, immunoglobulin domain (Ig), short basic domain, sec	7q21.11	0.0337844	-3.73754
7946903	USH1C	Usher syndrome 1C (autosomal recessive, severe)	11p14.3	0.0340978	3.57
7982046	SNORD115-5	small nucleolar RNA, C/D box 115-5	15q11.2	0.034137	2.09169
8029098	CEACAM6	carcinoembryonic antigen-related cell adhesion molecule 6 (non-	19q13.2	0.0344764	2.98304
8127180	HMGCLL1	3-hydroxymethyl-3-methylglutaryl-CoA lyase-like 1	6p12.1	0.0345931	2.10282
7982597	THBS1	thrombospondin 1	15q15	0.0349883	-5.8785
8111739	FYB	FYN binding protein	5p13.1	0.0350222	-2.03866
8097692	EDNRA	endothelin receptor type A	4q31.22	0.03507	-2.21086
8103494	NPY1R	neuropeptide Y receptor Y1	4q32.2	0.03569	4.26647
8147351	ESRP1	epithelial splicing regulatory protein 1	8q22.1	0.0357656	2.00452
8097305		Y_RNA ENSG00000201297	4q28.1	0.0357896	2.25448
8072088	SEZ6L	seizure related 6 homolog (mouse)-like	22q12.1	0.0359968	2.97823
7963406	KRT6B	keratin 6B	12q13.13	0.0360661	2.18768
8162254	DIRAS2	DIRAS family, GTP-binding RAS-like 2	9q22.2	0.0361567	3.28149
8020164	GNAL	guanine nucleotide binding protein (G protein), alpha activatin	18p11.21	0.0363599	3.15882
7982050	SNORD115-5	small nucleolar RNA, C/D box 115-5	15q11.2	0.0366685	2.20952
7969330	PCDH17	protocadherin 17	13q21.1	0.0368495	2.13769
7905047	FCGR1A	Fc fragment of IgG, high affinity Ia, receptor (CD64)	1q21.2	0.0372509	-2.98855
8097903	TLR2	toll-like receptor 2	4q32	0.0381775	-2.21761
7922174	F5	coagulation factor V (proaccelerin, labile factor)	1q23	0.0382753	4.10006
7905060	FCGR1A	Fc fragment of IgG, high affinity Ia, receptor (CD64)	1q21.2	0.0383676	-2.7427
7930208	INA	internexin neuronal intermediate filament protein, alpha	10q24.3	0.0384501	2.31009
7919133	FCGR1A	Fc fragment of IgG, high affinity Ia, receptor (CD64)	1q21.2	0.0388548	-2.73607
8031931	RNA5SP473	RNA, 5S ribosomal pseudogene 473	19q13.43	0.0391334	2.23084
8111220	CDH18	cadherin 18, type 2	5p14.3	0.0393264	2.60439
8105908	OCLN	occludin	5q13.1	0.0394082	2.67928
8069517	ANKRD20A9P	ankyrin repeat domain 20 family, member A9, pseudogene	13q11	0.0394377	-4.18184
8168079		RNA5SP506 ENSG00000272351	Xq13.1	0.0395351	2.29445
8109773	WWC1	WW and C2 domain containing 1	5q34	0.0398657	-2.04782
8083677	SCHIP1	schwannomin interacting protein 1	3q25.33	0.039901	2.63349
8119338	GLP1R	glucagon-like peptide 1 receptor	6p21	0.0403289	2.34023
8097288	FAT4	FAT atypical cadherin 4	4q28.1	0.0403302	2.2187
8099593	KCNIP4	Kv channel interacting protein 4	4p15.32	0.0403475	4.72147
7901969	ROR1	receptor tyrosine kinase-like orphan receptor 1	1p32-p31	0.0404501	-2.27202
8106986	RHOBTB3	Rho-related BTB domain containing 3	5q15	0.0409382	-4.88192
8069505	LINC00417	long intergenic non-protein coding RNA 417	13q11	0.0409886	-4.23658
8118564	HLA-DQA2	major histocompatibility complex, class II, DQ alpha 2	6p21	0.0411371	-2.02658
8091402	TM4SF18	transmembrane 4 L six family member 18	3q25.1	0.0413	2.03213
7982084	SNORD115-1	small nucleolar RNA, C/D box 115-1	15q11.2	0.0417627	2.29426
8080578	CACNA2D3	calcium channel, voltage-dependent, alpha 2/delta subunit 3	3p14.2-p14.3	0.0419145	-2.00141
8059413	DOCK10	dedicator of cytokinesis 10	2q36.2	0.0419655	-2.01936
7975772	ZC2HC1C	zinc finger, C2HC-type containing 1C	14q24.3	0.0422402	-3.37959
7970388	ANKRD20A9P	ankyrin repeat domain 20 family, member A9, pseudogene	13q11	0.0423846	-3.77604
7997712	IRF8	interferon regulatory factor 8	16q24.1	0.042441	-2.23324
8113800	FBN2	fibrillin 2	5q23-q31	0.0426204	-2.10507
7935521	AVPI1	arginine vasopressin-induced 1	10q24.2	0.0430664	2.18061
8180346	GPX1	glutathione peroxidase 1	3p21.31	0.0431491	-2.10116
8097773	MAB21L2	mab-21-like 2 (C. elegans)	4q31	0.0433419	3.11118
8099746	CCKAR	cholecystokinin A receptor	4p15.2	0.0434781	-9.75994
8143127	FAM180A	family with sequence similarity 180, member A	7q33	0.0437326	-3.01395
8166593	IL1RAPL1	interleukin 1 receptor accessory protein-like 1	Xp21.3-p21.2	0.0441583	2.01939
8163202	SVEP1	sushi, von Willebrand factor type A, EGF and pentraxin domain con	9q31.3	0.0442314	-4.4158
7982058	SNORD115-5	small nucleolar RNA, C/D box 115-5	15q11.2	0.0444267	2.09641
8020352	CYP4F35P	cytochrome P450, family 4, subfamily F, polypeptide 35,	18p11.21	0.0449427	-4.05379
8109938	RANBP17	RAN binding protein 17	5q34	0.044969	2.01711
8096301	SPP1	secreted phosphoprotein 1	4q22.1	0.045171	-2.93137
8009526	SSTR2	somatostatin receptor 2	17q24	0.0456144	2.85587
8105481	GAPT	GRB2-binding adaptor protein, transmembrane	5q11.2	0.0463378	-2.2027
8149250	SGK223	homolog of rat pragma of Rnd2	8p23.1	0.0464205	2.38397
8056491	SCN9A	sodium channel, voltage-gated, type IX, alpha subunit	2q24	0.0466081	2.40102
7938989	GAS2	growth arrest-specific 2	11p14.3	0.0467534	3.21869
8141328	CYP3A5	cytochrome P450, family 3, subfamily A, polypeptide 5	7q21.1	0.0479332	2.1749
8159004	SNORD24	small nucleolar RNA, C/D box 24	9q34	0.0479735	2.32254
8069508	ANKRD20A11P	ankyrin repeat domain 20 family, member A11, pseudogene	21q11.2	0.0481839	-2.79391
7955211	DNAJC22	DnaJ (Hsp40) homolog, subfamily C, member 22	12q13.12	0.0490814	2.02893
7982028	SNORD115-5	small nucleolar RNA, C/D box 115-5	15q11.2	0.049201	2.0735
7982064	SNORD115-5	small nucleolar RNA, C/D box 115-5	15q11.2	0.049201	2.0735
7982078	SNORD115-5	small nucleolar RNA, C/D box 115-5	15q11.2	0.049201	2.0735
7982092	SNORD115-5	small nucleolar RNA, C/D box 115-5	15q11.2	0.049201	2.0735
